# Supplementary material for: Revealing the recent demographic history of Europe via haplotype sharing in the UK Biobank
Source: Proc Natl Acad Sci U S A. 2022 Jun 13;119(25):e2119281119. doi: 10.1073/pnas.2119281119 (PMC9233301; doi:10.1073/pnas.2119281119)
Supplement: Supplementary File [file pnas.2119281119.sd01.xlsx]

## Sheet: Dataset S1
	C Europe							E Europe						N Europe								S Europe					SE Europe											W Europe			Britain & Ireland
Cluster	Austria	Czech Republic	Germany	Hungary	Poland	Slovakia	Switzerland	Belarus	Estonia	Latvia	Lithuania	Russia	Ukraine	Denmark	Faroe Islands	Finland	Iceland	Norway	Sweden	Cyprus	Turkey	Gibraltar	Italy	Malta	Portugal	Spain	Albania	Bosnia and Herzegovina	Bulgaria	Croatia	Greece	Kosovo	North Macedonia	Romania	Serbia	Serbia/Montenegro	Slovenia	Belgium	France	Netherlands	Channel Islands	England	Isle of Man	Northern Ireland	Orkney	Republic of Ireland	Scotland	Wales
1-1-1-1	11	1	29	1	0	0	4	0	0	0	0	0	0	2	0	1	0	1	1	9	0	4	0	18	2	0	0	0	0	0	1	0	0	0	0	1	0	44	27	8	4	19	1	2	4	0	2	0	197
1-1-1-2	1	0	19	0	0	0	1	0	0	0	0	0	0	0	0	0	0	0	0	0	1	0	0	2	0	0	0	0	0	0	1	0	0	0	0	0	0	3	0	164	1	0	0	0	0	0	0	0	193
1-1-1-3	5	2	11	0	0	0	70	0	0	0	0	0	0	1	0	1	0	0	0	1	0	1	1	3	1	0	0	0	0	1	1	0	0	0	0	0	0	23	28	2	3	5	2	0	1	0	0	0	163
1-1-1-4	0	0	1	0	0	0	0	0	0	0	0	0	0	0	0	0	0	0	0	1	0	0	0	1	0	0	0	0	0	0	0	0	0	0	0	0	0	39	0	10	0	0	0	1	0	0	0	0	53
1-1-2-1	0	0	0	0	0	0	0	0	0	0	0	0	0	174	0	0	0	3	3	1	0	0	0	0	0	1	0	0	0	0	1	0	0	0	0	0	0	1	0	0	0	0	0	0	0	0	0	0	184
1-1-2-2	0	0	1	0	0	0	0	0	0	0	0	0	0	4	0	0	17	103	6	0	0	0	1	0	0	0	0	0	0	0	0	0	0	0	0	0	0	0	0	0	0	1	0	0	0	0	0	0	133
1-1-2-3	0	0	0	0	0	0	0	0	0	0	0	0	0	6	5	0	0	1	88	0	0	0	0	0	0	0	0	0	0	0	0	0	0	0	0	0	0	0	0	0	0	0	0	0	0	0	0	0	100
1-2-1-1	1	0	4	0	0	0	1	0	0	0	0	0	0	0	1	0	0	1	0	2	0	2	0	6	2	0	0	0	0	0	0	0	0	0	0	0	0	0	1	1	1	7	2	54	1	2	35	0	124
1-2-1-2	1	1	7	0	0	0	0	0	0	0	0	0	0	0	0	0	1	0	1	5	2	5	0	7	0	1	0	0	1	0	1	0	0	0	0	0	0	4	5	0	4	10	3	20	0	7	33	3	122
1-2-1-3	1	0	2	0	1	0	2	0	0	0	0	0	0	0	0	0	0	1	1	5	1	1	1	4	1	0	0	0	0	0	1	0	0	0	0	0	0	1	0	1	1	8	1	26	1	4	39	2	106
1-2-1-4	1	0	6	0	0	0	1	0	0	0	0	0	1	0	0	0	0	1	0	5	0	4	0	6	0	0	0	0	0	0	0	0	0	0	0	0	0	1	2	0	1	5	1	20	2	1	41	2	101
1-2-1-5	0	0	0	0	0	0	0	0	0	0	0	0	0	0	0	0	0	0	0	0	0	0	0	0	0	0	0	0	0	0	0	0	0	0	0	0	0	0	0	0	0	0	0	0	25	0	6	2	33
1-2-2-1	3	0	5	0	0	0	3	0	0	0	0	0	0	0	0	0	0	0	1	7	1	0	0	5	0	0	0	0	0	0	0	0	0	0	0	0	0	4	1	0	5	7	4	4	0	108	1	6	165
1-2-2-2	1	0	2	0	0	0	0	0	0	0	0	0	0	0	0	0	0	0	0	1	0	3	0	2	0	0	0	0	0	0	0	0	0	0	0	0	0	3	2	0	7	4	1	57	1	47	19	3	153
1-2-2-3	1	0	1	0	0	0	1	0	0	0	0	0	0	0	0	0	1	0	1	1	0	0	0	1	0	0	0	0	0	0	0	0	0	0	0	0	0	1	0	0	0	1	0	1	0	26	5	0	41
1-2-3-1	1	0	0	0	0	0	0	0	0	0	0	0	0	0	0	0	0	1	0	1	0	1	0	1	0	0	0	0	0	0	0	0	0	0	0	0	0	1	0	0	0	6	25	1	0	0	3	0	41
1-3-1-1	5	0	17	0	0	0	5	0	0	0	0	0	0	0	0	0	0	2	1	9	0	3	0	16	1	2	0	0	0	0	0	0	0	0	0	0	0	1	2	1	7	27	4	0	1	1	3	9	117
1-3-1-2	3	0	5	0	0	0	3	0	0	0	0	0	0	0	0	0	0	1	0	7	0	4	1	10	1	1	0	0	0	0	1	0	0	0	0	0	0	2	38	0	5	14	1	2	0	0	2	5	106
1-3-1-3	8	0	17	0	0	0	3	0	0	0	0	1	0	0	0	0	0	1	2	27	2	11	1	33	1	0	0	0	1	0	1	0	0	0	0	0	0	6	5	0	4	56	17	9	1	2	2	17	228
1-3-2-1	4	0	5	0	0	0	1	0	0	0	0	0	0	0	0	0	0	0	0	5	0	1	1	11	1	0	0	0	0	0	0	0	0	0	0	0	0	0	3	0	2	11	0	0	0	0	1	55	101
1-3-2-2	4	0	4	0	0	0	0	0	0	0	0	0	0	0	0	0	0	0	1	1	0	1	0	4	0	0	0	0	0	0	0	0	0	0	0	0	0	1	2	0	2	8	1	1	1	0	0	92	123
1-3-3-1	1	0	2	0	0	0	0	0	0	0	0	0	0	0	0	0	0	0	0	2	0	1	0	0	0	0	0	0	0	0	0	0	0	0	0	0	0	0	3	0	68	3	0	1	0	0	0	2	83
2-1-1-1	10	43	9	31	32	24	1	0	0	0	0	2	5	1	0	0	0	1	1	0	1	0	0	0	0	0	0	0	0	1	0	0	0	3	0	2	0	0	0	1	0	1	0	0	0	0	0	0	169
2-1-1-2	113	60	29	45	8	5	4	0	0	0	0	2	0	1	0	0	0	1	3	0	0	0	5	0	0	0	0	1	0	11	0	0	0	7	0	0	8	2	3	2	1	1	1	0	0	0	1	0	314
2-1-2-1	1	0	0	2	0	0	0	0	0	0	0	1	0	1	0	0	0	0	0	0	2	0	3	0	0	0	0	2	41	7	0	0	2	43	0	8	2	0	0	0	0	0	0	0	0	0	0	0	115
2-1-2-2	0	0	0	0	0	0	0	0	0	0	0	0	0	0	0	0	0	0	0	0	0	0	0	0	0	0	0	36	0	25	0	0	6	0	2	38	1	0	0	0	0	0	0	0	0	0	1	0	109
2-2-1-1	2	1	4	0	146	0	0	1	0	1	0	8	18	0	0	0	0	0	0	0	0	0	0	0	0	0	0	0	0	0	0	0	0	0	0	0	0	0	0	0	0	0	0	0	0	0	0	0	181
2-2-1-2	0	1	1	0	1	0	0	2	2	8	6	107	30	0	0	1	0	0	0	0	0	0	0	0	0	0	0	1	0	0	2	0	0	0	0	0	0	0	0	0	0	1	0	0	0	0	0	0	163
2-2-2-1	1	0	4	0	6	0	1	1	3	42	61	7	2	2	0	0	0	0	0	0	0	0	0	0	0	0	0	0	0	0	0	0	0	0	0	0	0	0	0	0	0	0	1	0	0	0	1	0	132
2-3-1-1	0	0	0	0	0	0	0	0	1	0	0	0	0	1	0	131	0	0	2	0	0	0	0	0	0	1	0	0	0	0	0	0	0	0	0	0	0	0	0	0	0	0	0	0	0	0	0	0	136
2-3-2-1	0	0	1	0	0	0	0	0	7	0	0	9	0	4	0	19	0	14	82	0	0	0	0	0	0	0	0	0	0	0	0	0	0	0	0	0	0	0	0	0	0	0	0	0	0	0	0	0	136
3-1-1-1	4	0	4	0	0	0	7	0	0	0	0	0	0	0	0	0	0	1	0	1	3	0	162	1	0	0	0	0	0	0	11	0	0	2	0	0	0	3	11	0	0	0	0	1	0	0	1	0	212
3-1-2-1	0	0	0	0	0	0	0	0	0	0	0	0	0	0	0	0	0	0	0	1	5	0	1	0	0	0	0	0	25	0	86	0	2	4	0	0	0	0	0	0	0	0	0	0	0	0	0	0	124
3-1-2-2	0	1	0	2	0	0	0	0	0	0	0	0	0	0	0	0	0	0	0	0	5	0	0	0	0	0	10	0	0	0	3	6	7	0	0	4	0	0	0	0	0	0	0	0	0	0	0	0	38
3-1-3-1	0	0	1	0	0	0	0	0	0	0	0	1	1	0	0	0	0	0	0	1	100	0	0	0	0	0	0	0	3	0	14	0	0	0	0	0	0	0	0	1	0	0	0	0	0	0	0	0	122
3-1-4-1	0	0	0	0	0	0	0	0	0	0	0	0	0	0	0	0	0	0	0	104	0	1	0	0	0	0	0	0	0	0	0	0	0	0	0	0	0	0	0	0	0	0	0	0	0	0	0	0	105
3-2-1-1	0	0	1	0	0	0	0	0	0	0	0	0	0	0	0	0	0	0	0	0	0	0	0	0	188	44	0	0	0	0	0	0	0	0	0	0	0	0	1	0	0	0	0	0	0	0	0	0	234
3-2-2-1	0	0	1	0	0	0	2	0	0	0	0	0	0	0	0	0	0	0	0	0	0	24	0	0	1	145	0	0	0	0	0	0	0	0	0	0	0	0	7	0	0	0	0	0	0	0	0	0	180
3-2-3-1	3	0	5	0	0	0	50	0	0	0	0	0	0	0	0	0	0	0	0	0	0	4	18	0	0	5	0	0	0	0	0	0	0	0	0	0	0	3	48	0	0	0	0	0	0	0	0	1	137
3-3-1-1	7	11	2	19	6	3	9	2	0	0	0	17	5	2	0	1	0	0	6	2	4	1	4	1	1	0	0	0	0	1	1	0	0	5	0	0	0	10	7	8	1	5	0	0	0	1	3	1	146
3-4-1-1	0	0	0	0	0	0	0	0	0	0	0	0	0	0	0	0	0	0	0	1	0	2	1	68	0	0	0	0	0	0	3	0	0	0	0	0	0	0	3	0	0	0	0	0	0	0	1	0	79
	193	121	200	100	200	32	169	6	13	51	67	155	62	199	6	154	19	133	200	200	127	74	200	200	200	200	10	40	71	46	128	6	17	64	2	53	11	153	199	199	117	200	65	200	38	199	200	200
[truncated: 3 more columns]
