# Supplementary material for: Revealing the recent demographic history of Europe via haplotype sharing in the UK Biobank
Source: Proc Natl Acad Sci U S A. 2022 Jun 13;119(25):e2119281119. doi: 10.1073/pnas.2119281119 (PMC9233301; doi:10.1073/pnas.2119281119)
Supplement: Supplementary File [file pnas.2119281119.sd02.xlsx]

## Sheet: Dataset S2
Fst	Belgium & France	Netherlands	Switzerland	Belgium	Denmark	Norway	Sweden 1	N.Ireland & Scotland 1	N.Ireland & Scotland 2	N.Ireland & Scotland 3	N.Ireland & Scotland 4	Orkney	Ireland 1	Ireland & N.Ireland	Ireland 2	Isle of Man	England 1	France	England 2	Wales 1	Wales 2	Channel Islands	CE Europe 1	CE Europe 2	NE Balkans	NW Balkans	Poland	Russia	Latvia & Lithuania	Finland	Sweden 2	Italy	Greece	Albania & Greece	Turkey	Cyprus	Portugal	Spain	France & Switz.	Mixed	Malta
Belgium & France	-	0.000231531	0.000127904	0.000159117	0.000384403	0.000667095	0.000638956	0.000323046	0.000231289	0.000275101	0.000283981	0.00081154	0.000689006	0.00100524	0.000900287	0.000530987	0.000112126	9.0127e-05	7.99215e-05	0.000188889	0.000455686	0.000308997	0.00110052	0.00060662	0.00174687	0.00190681	0.00232291	0.00278704	0.00424948	0.0063757	0.00126867	0.00258366	0.00313673	0.00418381	0.00683191	0.00810064	0.00200034	0.00190789	0.000589337	0.00458246	0.00612628
Netherlands	0.000231531	-	0.000475496	0.000222008	0.000242185	0.000568262	0.000503783	0.000584639	0.000474809	0.000560116	0.000486826	0.00108798	0.00108611	0.00140796	0.00133102	0.000834329	0.000301462	0.000434958	0.000261218	0.000445968	0.000780609	0.000577881	0.0013981	0.000911969	0.00243303	0.00250528	0.00256875	0.00302576	0.00437032	0.00625195	0.00117596	0.00356353	0.00406168	0.00515641	0.00782203	0.00939223	0.00292728	0.0028712	0.00120986	0.00541901	0.00721504
Switzerland	0.000127904	0.000475496	-	0.000205468	0.000677108	0.00100488	0.000952943	0.000568393	0.000470873	0.000538108	0.000536848	0.00109847	0.000967751	0.00134726	0.00120915	0.000808171	0.000286392	0.000196443	0.000286596	0.000392167	0.000718724	0.00040773	0.00113727	0.000608006	0.00137268	0.00161098	0.00251119	0.00298167	0.00464803	0.00675345	0.00160185	0.00186399	0.00239846	0.00345411	0.00599235	0.00695051	0.00151344	0.00145111	0.000214153	0.0040149	0.00530634
Belgium	0.000159117	0.000222008	0.000205468	-	0.000487538	0.000784207	0.000797422	0.000514455	0.000433691	0.000522863	0.000531724	0.0010606	0.000969658	0.00130171	0.00126974	0.000823289	0.000302784	0.000248716	0.000237451	0.000411431	0.000696073	0.000428261	0.00124585	0.000733126	0.00183892	0.0019817	0.00254469	0.00298848	0.00448799	0.0065742	0.00142152	0.00259774	0.00317074	0.00426418	0.00686477	0.00804561	0.00206586	0.00201617	0.000684001	0.00468565	0.00609954
Denmark	0.000384403	0.000242185	0.000677108	0.000487538	-	0.000285297	0.000205244	0.000720093	0.000598445	0.000666877	0.000625521	0.00115089	0.00119522	0.00153329	0.00147647	0.000888955	0.000448999	0.000642826	0.000402474	0.000597512	0.000868712	0.00075653	0.00132295	0.000917892	0.00262288	0.00267992	0.00230765	0.00271945	0.00390688	0.00560218	0.000766822	0.00412891	0.0045565	0.00568564	0.00846425	0.0101958	0.00341935	0.00337032	0.00158301	0.00593921	0.00787414
Norway	0.000667095	0.000568262	0.00100488	0.000784207	0.000285297	-	0.000233011	0.000846729	0.000693669	0.000826059	0.000770303	0.00111641	0.0012199	0.00149758	0.00145556	0.000964338	0.000648769	0.000874064	0.000606279	0.000786024	0.00103845	0.000972029	0.00167094	0.00126047	0.00307121	0.00307691	0.00264014	0.0029895	0.00419843	0.00544711	0.000665148	0.00461248	0.00509367	0.00612945	0.00888194	0.0107935	0.00376929	0.00372459	0.00190085	0.00641307	0.00843644
Sweden 1	0.000638956	0.000503783	0.000952943	0.000797422	0.000205244	0.000233011	-	0.000942434	0.000807756	0.000879265	0.000857642	0.00130203	0.0013972	0.00168683	0.0015897	0.00114709	0.000684356	0.000923667	0.000657102	0.000839134	0.00112058	0.000974584	0.00144287	0.00105121	0.00289077	0.00284513	0.00228922	0.00261484	0.00372986	0.0050201	0.000429337	0.00457075	0.00493491	0.00602465	0.00884906	0.0107318	0.00377275	0.0037544	0.00189124	0.00628361	0.00834525
N.Ireland & Scotland 1	0.000323046	0.000584639	0.000568393	0.000514455	0.000720093	0.000846729	0.000942434	-	1.3888e-05	5.50636e-05	2.52784e-05	0.000632807	0.000237488	0.000347524	0.000329477	0.000334065	0.000225518	0.000243803	0.000198244	0.000187362	0.000329513	0.00045312	0.00159711	0.00111876	0.00252986	0.0026306	0.00273586	0.00316881	0.00452318	0.00667332	0.00152826	0.00353592	0.00415451	0.00519134	0.00790272	0.00947408	0.00260956	0.00252519	0.0011869	0.00552147	0.00722946
N.Ireland & Scotland 2	0.000231289	0.000474809	0.000470873	0.000433691	0.000598445	0.000693669	0.000807756	1.3888e-05	-	3.93216e-05	-1.00202e-05	0.000549591	0.000211893	0.000395985	0.000342533	0.000255952	9.93813e-05	0.000130962	7.49595e-05	0.000111943	0.000313987	0.00036201	0.00146568	0.000980899	0.0023147	0.00245028	0.00261177	0.00301893	0.00443688	0.00650306	0.0014053	0.00332467	0.00388222	0.00492236	0.00762316	0.00913134	0.00242674	0.00235281	0.001039	0.00534765	0.00692667
N.Ireland & Scotland 3	0.000275101	0.000560116	0.000538108	0.000522863	0.000666877	0.000826059	0.000879265	5.50636e-05	3.93216e-05	-	4.95521e-05	0.000621972	0.00030826	0.000422252	0.000446479	0.000304193	0.00016257	0.000186691	0.000149211	0.000171681	0.00035685	0.000425793	0.0015262	0.00104175	0.00241761	0.00252864	0.00267677	0.00313258	0.00448451	0.00664707	0.00152857	0.00342418	0.00403558	0.00510534	0.00775286	0.00930252	0.00256069	0.00242123	0.00110551	0.005372	0.00707246
N.Ireland & Scotland 4	0.000283981	0.000486826	0.000536848	0.000531724	0.000625521	0.000770303	0.000857642	2.52784e-05	-1.00202e-05	4.95521e-05	-	0.000593966	0.000267108	0.000405352	0.000411264	0.000284457	0.000171807	0.000196985	0.000147251	0.000206234	0.00034343	0.000462984	0.00149549	0.00104456	0.00241334	0.00250739	0.00262866	0.00306256	0.00440327	0.00649584	0.00143684	0.00346026	0.0040459	0.00511968	0.00779206	0.00934419	0.00258087	0.00246991	0.00113027	0.00540133	0.00714336
Orkney	0.00081154	0.00108798	0.00109847	0.0010606	0.00115089	0.00111641	0.00130203	0.000632807	0.000549591	0.000621972	0.000593966	-	0.000828758	0.000924982	0.000923478	0.000812871	0.000745337	0.000775405	0.000733032	0.000770573	0.000881325	0.00098599	0.00209974	0.0016196	0.00300669	0.00316647	0.00320915	0.00357162	0.00492547	0.00693484	0.00188126	0.00416574	0.00474747	0.00573352	0.00849397	0.0101595	0.00323407	0.0030941	0.00174461	0.00623798	0.00777737
Ireland 1	0.000689006	0.00108611	0.000967751	0.000969658	0.00119522	0.0012199	0.0013972	0.000237488	0.000211893	0.00030826	0.000267108	0.000828758	-	0.000194456	0.000156471	0.000388893	0.000503764	0.000481785	0.000481862	0.00040233	0.000455332	0.000679653	0.00197705	0.00152413	0.00289802	0.00297129	0.00306371	0.00348401	0.00484779	0.0070676	0.00195591	0.00393925	0.00457381	0.00560946	0.00825915	0.00996242	0.00291248	0.00277884	0.0015663	0.00592657	0.00761201
Ireland & N.Ireland	0.00100524	0.00140796	0.00134726	0.00130171	0.00153329	0.00149758	0.00168683	0.000347524	0.000395985	0.000422252	0.000405352	0.000924982	0.000194456	-	0.000123214	0.000552477	0.000785998	0.000759412	0.000778993	0.000641811	0.000716364	0.000965186	0.00234177	0.00186895	0.00328947	0.00337932	0.00339058	0.00378763	0.00507954	0.00733754	0.00226241	0.00440871	0.00499596	0.00606588	0.00868323	0.0104698	0.00333219	0.00319079	0.00192805	0.0064003	0.00813314
Ireland 2	0.000900287	0.00133102	0.00120915	0.00126974	0.00147647	0.00145556	0.0015897	0.000329477	0.000342533	0.000446479	0.000411264	0.000923478	0.000156471	0.000123214	-	0.000564947	0.000713972	0.00070941	0.000702675	0.000539902	0.000597914	0.000975051	0.0022155	0.00172983	0.00315076	0.00324502	0.0032853	0.00370403	0.00502602	0.00727638	0.00215026	0.0042189	0.00483304	0.0059027	0.0085029	0.010266	0.00320421	0.00304973	0.00179938	0.00622524	0.00790717
Isle of Man	0.000530987	0.000834329	0.000808171	0.000823289	0.000888955	0.000964338	0.00114709	0.000334065	0.000255952	0.000304193	0.000284457	0.000812871	0.000388893	0.000552477	0.000564947	-	0.000381707	0.000428696	0.000428677	0.000368985	0.00049448	0.000683453	0.00180424	0.00129166	0.00270123	0.0028328	0.00294261	0.00336983	0.0046708	0.00677561	0.00170797	0.00380067	0.00438657	0.00542972	0.00817656	0.00980108	0.00285313	0.00269715	0.00143827	0.0058159	0.00750358
England 1	0.000112126	0.000301462	0.000286392	0.000302784	0.000448999	0.000648769	0.000684356	0.000225518	9.93813e-05	0.00016257	0.000171807	0.000745337	0.000503764	0.000785998	0.000713972	0.000381707	-	0.000108434	3.94184e-05	0.000101078	0.000345676	0.000327335	0.00135114	0.000849128	0.00212645	0.00230646	0.00254784	0.00301499	0.00444807	0.00643209	0.0013358	0.00304574	0.00366455	0.00467188	0.00736633	0.00879867	0.00228332	0.00218646	0.00085224	0.0050766	0.00666896
France	9.0127e-05	0.000434958	0.000196443	0.000248716	0.000642826	0.000874064	0.000923667	0.000243803	0.000130962	0.000186691	0.000196985	0.000775405	0.000481785	0.000759412	0.00070941	0.000428696	0.000108434	-	7.30612e-05	0.000119627	0.000363032	0.000280358	0.0012939	0.000779206	0.00183051	0.00200082	0.00255304	0.00303007	0.00453633	0.00670186	0.00151813	0.00253783	0.00313666	0.00420972	0.00684042	0.00805583	0.00175387	0.00164422	0.000530365	0.0046245	0.00605683
England 2	7.99215e-05	0.000261218	0.000286596	0.000237451	0.000402474	0.000606279	0.000657102	0.000198244	7.49595e-05	0.000149211	0.000147251	0.000733032	0.000481862	0.000778993	0.000702675	0.000428677	3.94184e-05	7.30612e-05	-	0.000108277	0.000309429	0.000278793	0.00132512	0.000826708	0.00213559	0.00226533	0.00252298	0.00297982	0.00440177	0.00643969	0.00129731	0.00306229	0.00362794	0.00471433	0.0073649	0.00880763	0.00226057	0.00219473	0.000836807	0.00502858	0.00665976
Wales 1	0.000188889	0.000445968	0.000392167	0.000411431	0.000597512	0.000786024	0.000839134	0.000187362	0.000111943	0.000171681	0.000206234	0.000770573	0.00040233	0.000641811	0.000539902	0.000368985	0.000101078	0.000119627	0.000108277	-	8.74411e-05	0.000363866	0.0014214	0.000953529	0.00231144	0.00239904	0.00258978	0.003073	0.00441597	0.00659293	0.00145914	0.00328635	0.00386782	0.00490211	0.00760111	0.00910974	0.00246583	0.00232693	0.00100875	0.0052597	0.00693716
Wales 2	0.000455686	0.000780609	0.000718724	0.000696073	0.000868712	0.00103845	0.00112058	0.000329513	0.000313987	0.00035685	0.00034343	0.000881325	0.000455332	0.000716364	0.000597914	0.00049448	0.000345676	0.000363032	0.000309429	8.74411e-05	-	0.000545318	0.00174505	0.00129324	0.00263166	0.00274735	0.0029105	0.00337057	0.00468687	0.00688719	0.00174725	0.00361411	0.00423826	0.00526188	0.00794106	0.00953305	0.00269467	0.00258076	0.00127827	0.00562767	0.00728189
Channel Islands	0.000308997	0.000577881	0.00040773	0.000428261	0.00075653	0.000972029	0.000974584	0.00045312	0.00036201	0.000425793	0.000462984	0.00098599	0.000679653	0.000965186	0.000975051	0.000683453	0.000327335	0.000280358	0.000278793	0.000363866	0.000545318	-	0.00149849	0.000999042	0.00218533	0.00234419	0.00272529	0.00321479	0.00464154	0.0067184	0.00160001	0.00295384	0.00359597	0.00466463	0.00729146	0.00857609	0.0021475	0.00200767	0.000866849	0.00502132	0.00648834
CE Europe 1	0.00110052	0.0013981	0.00113727	0.00124585	0.00132295	0.00167094	0.00144287	0.00159711	0.00146568	0.0015262	0.00149549	0.00209974	0.00197705	0.00234177	0.0022155	0.00180424	0.00135114	0.0012939	0.00132512	0.0014214	0.00174505	0.00149849	-	0.000108261	0.000891237	0.000843205	0.00034179	0.000663295	0.0018031	0.00559959	0.00131359	0.00317004	0.0029227	0.00398375	0.0066773	0.00835632	0.00311889	0.00309447	0.00157215	0.00477883	0.00670156
CE Europe 2	0.00060662	0.000911969	0.000608006	0.000733126	0.000917892	0.00126047	0.00105121	0.00111876	0.000980899	0.00104175	0.00104456	0.0016196	0.00152413	0.00186895	0.00172983	0.00129166	0.000849128	0.000779206	0.000826708	0.000953529	0.00129324	0.000999042	0.000108261	-	0.000737609	0.000823908	0.000782386	0.00112809	0.00246529	0.00574625	0.00118814	0.00253027	0.00245189	0.00353157	0.0061461	0.00759397	0.0024458	0.00243265	0.000977906	0.004272	0.00600645
NE Balkans	0.00174687	0.00243303	0.00137268	0.00183892	0.00262288	0.00307121	0.00289077	0.00252986	0.0023147	0.00241761	0.00241334	0.00300669	0.00289802	0.00328947	0.00315076	0.00270123	0.00212645	0.00183051	0.00213559	0.00231144	0.00263166	0.00218533	0.000891237	0.000737609	-	0.000301454	0.00185651	0.00210479	0.00401602	0.0076319	0.00292404	0.0011961	0.000696426	0.00153621	0.00371915	0.0046005	0.00212216	0.00219706	0.00109435	0.00315297	0.00413346
NW Balkans	0.00190681	0.00250528	0.00161098	0.0019817	0.00267992	0.00307691	0.00284513	0.0026306	0.00245028	0.00252864	0.00250739	0.00316647	0.00297129	0.00337932	0.00324502	0.0028328	0.00230646	0.00200082	0.00226533	0.00239904	0.00274735	0.00234419	0.000843205	0.000823908	0.000301454	-	0.00164338	0.00195567	0.00365377	0.00752388	0.00285639	0.0019804	0.00140771	0.00214197	0.00491603	0.00586693	0.0026353	0.00268251	0.00147388	0.00386789	0.00509801
Poland	0.00232291	0.00256875	0.00251119	0.00254469	0.00230765	0.00264014	0.00228922	0.00273586	0.00261177	0.00267677	0.00262866	0.00320915	0.00306371	0.00339058	0.0032853	0.00294261	0.00254784	0.00255304	0.00252298	0.00258978	0.0029105	0.00272529	0.00034179	0.000782386	0.00185651	0.00164338	-	0.000325228	0.000944606	0.00559538	0.00181699	0.00517456	0.00458062	0.00568789	0.00873325	0.0108466	0.00490271	0.00483766	0.00316675	0.0065524	0.00886594
Russia	0.00278704	0.00302576	0.00298167	0.00298848	0.00271945	0.0029895	0.00261484	0.00316881	0.00301893	0.00313258	0.00306256	0.00357162	0.00348401	0.00378763	0.00370403	0.00336983	0.00301499	0.00303007	0.00297982	0.003073	0.00337057	0.00321479	0.000663295	0.00112809	0.00210479	0.00195567	0.000325228	-	0.000941635	0.00469241	0.0017213	0.00556383	0.00486743	0.00596237	0.00830688	0.0109594	0.00534166	0.00536364	0.00370712	0.00671112	0.00913797
Latvia & Lithuania	0.00424948	0.00437032	0.00464803	0.00448799	0.00390688	0.00419843	0.00372986	0.00452318	0.00443688	0.00448451	0.00440327	0.00492547	0.00484779	0.00507954	0.00502602	0.0046708	0.00444807	0.00453633	0.00440177	0.00441597	0.00468687	0.00464154	0.0018031	0.00246529	0.00401602	0.00365377	0.000944606	0.000941635	-	0.00583752	0.00283565	0.00817934	0.0074669	0.00863676	0.0118851	0.0145299	0.00753593	0.00746832	0.00560237	0.00936359	0.012073
Finland	0.0063757	0.00625195	0.00675345	0.0065742	0.00560218	0.00544711	0.0050201	0.00667332	0.00650306	0.00664707	0.00649584	0.00693484	0.0070676	0.00733754	0.00727638	0.00677561	0.00643209	0.00670186	0.00643969	0.00659293	0.00688719	0.0067184	0.00559959	0.00574625	0.0076319	0.00752388	0.00559538	0.00469241	0.00583752	-	0.00301384	0.0108718	0.010617	0.0116627	0.0138621	0.0172165	0.00993597	0.00997293	0.00801729	0.0120343	0.0146579
Sweden 2	0.00126867	0.00117596	0.00160185	0.00142152	0.000766822	0.000665148	0.000429337	0.00152826	0.0014053	0.00152857	0.00143684	0.00188126	0.00195591	0.00226241	0.00215026	0.00170797	0.0013358	0.00151813	0.00129731	0.00145914	0.00174725	0.00160001	0.00131359	0.00118814	0.00292404	0.00285639	0.00181699	0.0017213	0.00283565	0.00301384	-	0.00526548	0.00537403	0.00637731	0.00887783	0.0114042	0.00447975	0.00450415	0.00260669	0.00676096	0.00905299
Italy	0.00258366	0.00356353	0.00186399	0.00259774	0.00412891	0.00461248	0.00457075	0.00353592	0.00332467	0.00342418	0.00346026	0.00416574	0.00393925	0.00440871	0.0042189	0.00380067	0.00304574	0.00253783	0.00306229	0.00328635	0.00361411	0.00295384	0.00317004	0.00253027	0.0011961	0.0019804	0.00517456	0.00556383	0.00817934	0.0108718	0.00526548	-	0.000342087	0.00150133	0.00239709	0.00211569	0.00126118	0.00143254	0.000956019	0.00237455	0.00247166
Greece	0.00313673	0.00406168	0.00239846	0.00317074	0.0045565	0.00509367	0.00493491	0.00415451	0.00388222	0.00403558	0.0040459	0.00474747	0.00457381	0.00499596	0.00483304	0.00438657	0.00366455	0.00313666	0.00362794	0.00386782	0.00423826	0.00359597	0.0029227	0.00245189	0.000696426	0.00140771	0.00458062	0.00486743	0.0074669	0.010617	0.00537403	0.000342087	-	0.000752822	0.00200663	0.00205745	0.00206497	0.00224262	0.0015568	0.00249538	0.0027854
Albania & Greece	0.00418381	0.00515641	0.00345411	0.00426418	0.00568564	0.00612945	0.00602465	0.00519134	0.00492236	0.00510534	0.00511968	0.00573352	0.00560946	0.00606588	0.0059027	0.00542972	0.00467188	0.00420972	0.00471433	0.00490211	0.00526188	0.00466463	0.00398375	0.00353157	0.00153621	0.00214197	0.00568789	0.00596237	0.00863676	0.0116627	0.00637731	0.00150133	0.000752822	-	0.00338773	0.00348524	0.00319582	0.00330956	0.00260307	0.00377823	0.00402078
Turkey	0.00683191	0.00782203	0.00599235	0.00686477	0.00846425	0.00888194	0.00884906	0.00790272	0.00762316	0.00775286	0.00779206	0.00849397	0.00825915	0.00868323	0.0085029	0.00817656	0.00736633	0.00684042	0.0073649	0.00760111	0.00794106	0.00729146	0.0066773	0.0061461	0.00371915	0.00491603	0.00873325	0.00830688	0.0118851	0.0138621	0.00887783	0.00239709	0.00200663	0.00338773	-	0.00162872	0.0051439	0.00564586	0.00500054	0.00401373	0.00399018
Cyprus	0.00810064	0.00939223	0.00695051	0.00804561	0.0101958	0.0107935	0.0107318	0.00947408	0.00913134	0.00930252	0.00934419	0.0101595	0.00996242	0.0104698	0.010266	0.00980108	0.00879867	0.00805583	0.00880763	0.00910974	0.00953305	0.00857609	0.00835632	0.00759397	0.0046005	0.00586693	0.0108466	0.0109594	0.0145299	0.0172165	0.0114042	0.00211569	0.00205745	0.00348524	0.00162872	-	0.00496076	0.00544277	0.00538224	0.00416451	0.00341406
Portugal	0.00200034	0.00292728	0.00151344	0.00206586	0.00341935	0.00376929	0.00377275	0.00260956	0.00242674	0.00256069	0.00258087	0.00323407	0.00291248	0.00333219	0.00320421	0.00285313	0.00228332	0.00175387	0.00226057	0.00246583	0.00269467	0.0021475	0.00311889	0.0024458	0.00212216	0.0026353	0.00490271	0.00534166	0.00753593	0.00993597	0.00447975	0.00126118	0.00206497	0.00319582	0.0051439	0.00496076	-	0.00043074	0.000801362	0.00343601	0.00377736
Spain	0.00190789	0.0028712	0.00145111	0.00201617	0.00337032	0.00372459	0.0037544	0.00252519	0.00235281	0.00242123	0.00246991	0.0030941	0.00277884	0.00319079	0.00304973	0.00269715	0.00218646	0.00164422	0.00219473	0.00232693	0.00258076	0.00200767	0.00309447	0.00243265	0.00219706	0.00268251	0.00483766	0.00536364	0.00746832	0.00997293	0.00450415	0.00143254	0.00224262	0.00330956	0.00564586	0.00544277	0.00043074	-	0.000756965	0.00367943	0.00419198
France & Switz.	0.000589337	0.00120986	0.000214153	0.000684001	0.00158301	0.00190085	0.00189124	0.0011869	0.001039	0.00110551	0.00113027	0.00174461	0.0015663	0.00192805	0.00179938	0.00143827	0.00085224	0.000530365	0.000836807	0.00100875	0.00127827	0.000866849	0.00157215	0.000977906	0.00109435	0.00147388	0.00316675	0.00370712	0.00560237	0.00801729	0.00260669	0.000956019	0.0015568	0.00260307	0.00500054	0.00538224	0.000801362	0.000756965	-	0.0032483	0.00411348
Mixed	0.00458246	0.00541901	0.0040149	0.00468565	0.00593921	0.00641307	0.00628361	0.00552147	0.00534765	0.005372	0.00540133	0.00623798	0.00592657	0.0064003	0.00622524	0.0058159	0.0050766	0.0046245	0.00502858	0.0052597	0.00562767	0.00502132	0.00477883	0.004272	0.00315297	0.00386789	0.0065524	0.00671112	0.00936359	0.0120343	0.00676096	0.00237455	0.00249538	0.00377823	0.00401373	0.00416451	0.00343601	0.00367943	0.0032483	-	0.0045246
Malta	0.00612628	0.00721504	0.00530634	0.00609954	0.00787414	0.00843644	0.00834525	0.00722946	0.00692667	0.00707246	0.00714336	0.00777737	0.00761201	0.00813314	0.00790717	0.00750358	0.00666896	0.00605683	0.00665976	0.00693716	0.00728189	0.00648834	0.00670156	0.00600645	0.00413346	0.00509801	0.00886594	0.00913797	0.012073	0.0146579	0.00905299	0.00247166	0.0027854	0.00402078	0.00399018	0.00341406	0.00377736	0.00419198	0.00411348	0.0045246	-
