# Supplementary material for: Revealing the recent demographic history of Europe via haplotype sharing in the UK Biobank
Source: Proc Natl Acad Sci U S A. 2022 Jun 13;119(25):e2119281119. doi: 10.1073/pnas.2119281119 (PMC9233301; doi:10.1073/pnas.2119281119)
Supplement: Supplementary File [file pnas.2119281119.sd03.xlsx]

## Sheet: Dataset S3
TVD	Belgium & France	Netherlands	Switzerland	Belgium	Denmark	Norway	Sweden 1	N.Ireland & Scotland 1	N.Ireland & Scotland 2	N.Ireland & Scotland 3	N.Ireland & Scotland 4	Orkney	Ireland 1	Ireland & N.Ireland	Ireland 2	Isle of Man	England 1	France	England 2	Wales 1	Wales 2	Channel Islands	CE Europe 1	CE Europe 2	NE Balkans	NW Balkans	Poland	Russia	Latvia & Lithuania	Finland	Sweden 2	Italy	Greece	Albania & Greece	Turkey	Cyprus	Portugal	Spain	France & Switz.	Mixed	Malta
Belgium & France	-	0	0	0	0	0	0	0	0	0	0	0	0	0	0	0	0	0	0	0	0	0	0	0	0	0	0	0	0	0	0	0	0	0	0	0	0	0	0	0	0
Netherlands	1.7e-05	-	0	0	0	0	0	0	0	0	0	0	0	0	0	0	0	0	0	0	0	0	0	0	0	0	0	0	0	0	0	0	0	0	0	0	0	0	0	0	0
Switzerland	1.5e-05	2.3e-05	-	0	0	0	0	0	0	0	0	0	0	0	0	0	0	0	0	0	0	0	0	0	0	0	0	0	0	0	0	0	0	0	0	0	0	0	0	0	0
Belgium	1.3e-05	1.6e-05	1.7e-05	-	0	0	0	0	0	0	0	0	0	0	0	0	0	0	0	0	0	0	0	0	0	0	0	0	0	0	0	0	0	0	0	0	0	0	0	0	0
Denmark	2.8e-05	2.3e-05	2.9e-05	3e-05	-	0	0	0	0	0	0	0	0	0	0	0	0	0	0	0	0	0	0	0	0	0	0	0	0	0	0	0	0	0	0	0	0	0	0	0	0
Norway	4.1e-05	4e-05	4.6e-05	4.6e-05	2.9e-05	-	0	0	0	0	0	0	0	0	0	0	0	0	0	0	0	0	0	0	0	0	0	0	0	0	0	0	0	0	0	0	0	0	0	0	0
Sweden 1	4.2e-05	3.7e-05	4.2e-05	4.4e-05	2.1e-05	2.4e-05	-	0	0	0	0	0	0	0	0	0	0	0	0	0	0	0	0	0	0	0	0	0	0	0	0	0	0	0	0	0	0	0	0	0	0
N.Ireland & Scotland 1	4.8e-05	5.5e-05	5.8e-05	5.9e-05	6.2e-05	6.1e-05	7.1e-05	-	0	0	0	0	0	0	0	0	0	0	0	0	0	0	0	0	0	0	0	0	0	0	0	0	0	0	0	0	0	0	0	0	0
N.Ireland & Scotland 2	3.9e-05	4.7e-05	5e-05	5e-05	5.5e-05	5.6e-05	6.5e-05	1.1e-05	-	0	0	0	0	0	0	0	0	0	0	0	0	0	0	0	0	0	0	0	0	0	0	0	0	0	0	0	0	0	0	0	0
N.Ireland & Scotland 3	4.3e-05	5e-05	5.3e-05	5.4e-05	5.7e-05	5.9e-05	6.7e-05	8e-06	7e-06	-	0	0	0	0	0	0	0	0	0	0	0	0	0	0	0	0	0	0	0	0	0	0	0	0	0	0	0	0	0	0	0
N.Ireland & Scotland 4	4.2e-05	5e-05	5.3e-05	5.4e-05	5.7e-05	5.8e-05	6.7e-05	8e-06	7e-06	6e-06	-	0	0	0	0	0	0	0	0	0	0	0	0	0	0	0	0	0	0	0	0	0	0	0	0	0	0	0	0	0	0
Orkney	7.8e-05	8.3e-05	8.6e-05	8.7e-05	8.7e-05	8.5e-05	9.5e-05	5e-05	4.8e-05	5e-05	4.9e-05	-	0	0	0	0	0	0	0	0	0	0	0	0	0	0	0	0	0	0	0	0	0	0	0	0	0	0	0	0	0
Ireland 1	5e-05	5.8e-05	6.1e-05	6.1e-05	6.5e-05	6.5e-05	7.5e-05	2.6e-05	2.5e-05	2.7e-05	2.6e-05	6.3e-05	-	0	0	0	0	0	0	0	0	0	0	0	0	0	0	0	0	0	0	0	0	0	0	0	0	0	0	0	0
Ireland & N.Ireland	6.7e-05	7.4e-05	7.6e-05	7.7e-05	7.9e-05	7.8e-05	8.8e-05	3.2e-05	3.4e-05	3.3e-05	3.3e-05	6.7e-05	2.3e-05	-	0	0	0	0	0	0	0	0	0	0	0	0	0	0	0	0	0	0	0	0	0	0	0	0	0	0	0
Ireland 2	6.2e-05	6.9e-05	7.1e-05	7.2e-05	7.5e-05	7.3e-05	8.3e-05	3.1e-05	3.2e-05	3.2e-05	3.2e-05	6.6e-05	1.5e-05	1.3e-05	-	0	0	0	0	0	0	0	0	0	0	0	0	0	0	0	0	0	0	0	0	0	0	0	0	0	0
Isle of Man	5.6e-05	6.4e-05	6.7e-05	6.8e-05	7e-05	7e-05	8e-05	3.3e-05	3.1e-05	3.3e-05	3.3e-05	7.1e-05	3.4e-05	4.8e-05	4.3e-05	-	0	0	0	0	0	0	0	0	0	0	0	0	0	0	0	0	0	0	0	0	0	0	0	0	0
England 1	2e-05	3e-05	3.2e-05	3.2e-05	4e-05	4.7e-05	5.2e-05	3.7e-05	2.7e-05	3.2e-05	3.2e-05	6.8e-05	3.8e-05	5.7e-05	5.1e-05	4.3e-05	-	0	0.1	0	0	0	0	0	0	0	0	0	0	0	0	0	0	0	0	0	0	0	0	0	0
France	1.5e-05	3e-05	2.4e-05	2.6e-05	3.9e-05	4.6e-05	5.1e-05	4e-05	3e-05	3.5e-05	3.5e-05	7.2e-05	4.1e-05	6e-05	5.4e-05	4.7e-05	1.1e-05	-	0	0	0	0	0	0	0	0	0	0	0	0	0	0	0	0	0	0	0	0	0	0	0
England 2	2e-05	3e-05	3.2e-05	3.2e-05	4e-05	4.6e-05	5.2e-05	3.6e-05	2.6e-05	3.1e-05	3.1e-05	6.7e-05	3.7e-05	5.6e-05	5e-05	4.2e-05	2e-06	1.1e-05	-	0	0	0	0	0	0	0	0	0	0	0	0	0	0	0	0	0	0	0	0	0	0
Wales 1	3e-05	3.9e-05	4.1e-05	4.2e-05	4.7e-05	5.2e-05	5.8e-05	4.1e-05	3.1e-05	3.5e-05	3.6e-05	7.3e-05	4.1e-05	6e-05	5.4e-05	4.7e-05	1.7e-05	1.9e-05	1.6e-05	-	0	0	0	0	0	0	0	0	0	0	0	0	0	0	0	0	0	0	0	0	0
Wales 2	4.1e-05	5e-05	5.2e-05	5.3e-05	5.7e-05	6e-05	6.7e-05	4.4e-05	3.6e-05	4e-05	4e-05	7.6e-05	4.3e-05	6.2e-05	5.6e-05	5e-05	2.8e-05	3.1e-05	2.7e-05	1.2e-05	-	0	0	0	0	0	0	0	0	0	0	0	0	0	0	0	0	0	0	0	0
Channel Islands	2.8e-05	3.9e-05	3.8e-05	3.9e-05	4.8e-05	5.5e-05	5.9e-05	5.3e-05	4.3e-05	4.7e-05	4.7e-05	8.4e-05	5.3e-05	7.1e-05	6.6e-05	6e-05	2.7e-05	2.4e-05	2.7e-05	3.2e-05	4.3e-05	-	0	0	0	0	0	0	0	0	0	0	0	0	0	0	0	0	0	0	0
CE Europe 1	7.2e-05	7.6e-05	6.5e-05	7.4e-05	7.4e-05	8.8e-05	7.6e-05	0.000103	9.8e-05	0.0001	9.9e-05	0.00013	0.000104	0.000116	0.000112	0.000113	8.6e-05	8e-05	8.6e-05	9.2e-05	9.8e-05	9.1e-05	-	0	0	0	0	0	0	0	0	0	0	0	0	0	0	0	0	0	0
CE Europe 2	5.6e-05	6.1e-05	4.9e-05	5.8e-05	6e-05	7.4e-05	6.3e-05	8.9e-05	8.3e-05	8.5e-05	8.5e-05	0.000116	9.1e-05	0.000104	0.0001	9.9e-05	7.1e-05	6.5e-05	7.1e-05	7.7e-05	8.4e-05	7.6e-05	1.6e-05	-	0	0	0	0	0	0	0	0	0	0	0	0	0	0	0	0	0
NE Balkans	0.0001	0.000104	9.1e-05	0.000102	0.000104	0.000118	0.000107	0.00013	0.000125	0.000127	0.000126	0.000158	0.00013	0.00014	0.000138	0.00014	0.000114	0.000107	0.000113	0.000119	0.000125	0.000118	4.4e-05	4.7e-05	-	0	0	0	0	0	0	0	0	0	0	0	0	0	0	0	0
NW Balkans	0.000119	0.000123	0.000111	0.000121	0.000122	0.000136	0.000125	0.000149	0.000144	0.000146	0.000145	0.000176	0.000149	0.000158	0.000156	0.000159	0.000132	0.000126	0.000132	0.000137	0.000143	0.000137	6.3e-05	6.7e-05	2.7e-05	-	0	0	0	0	0	0	0	0	0	0	0	0	0	0	0
Poland	9.4e-05	9.6e-05	8.9e-05	9.6e-05	9.3e-05	0.000106	9.5e-05	0.000124	0.000119	0.000121	0.000121	0.000151	0.000125	0.000134	0.000131	0.000134	0.000108	0.000103	0.000107	0.000113	0.000119	0.000113	2.5e-05	4e-05	5e-05	6.3e-05	-	0	0	0	0	0	0	0	0	0	0	0	0	0	0
Russia	0.000102	0.000104	9.6e-05	0.000104	9.9e-05	0.000111	9.7e-05	0.000132	0.000127	0.000129	0.000128	0.000159	0.000132	0.000142	0.000139	0.000142	0.000116	0.000111	0.000115	0.000121	0.000127	0.000121	3.3e-05	4.8e-05	5.7e-05	6.6e-05	1.7e-05	-	0	0	0	0	0	0	0	0	0	0	0	0	0
Latvia & Lithuania	0.000108	0.00011	0.000104	0.000111	0.000104	0.000115	0.000101	0.000137	0.000132	0.000133	0.000133	0.000163	0.000137	0.000146	0.000144	0.000146	0.000121	0.000117	0.000121	0.000126	0.000132	0.000126	5e-05	6e-05	7.3e-05	8.1e-05	3.4e-05	2.5e-05	-	0	0	0	0	0	0	0	0	0	0	0	0
Finland	0.000159	0.000156	0.000158	0.000161	0.000149	0.000149	0.00014	0.000176	0.000173	0.000175	0.000175	0.0002	0.000177	0.000184	0.000182	0.000186	0.000166	0.000165	0.000166	0.000169	0.000173	0.000172	0.000142	0.000143	0.000157	0.000163	0.000139	0.000131	0.000134	-	0	0	0	0	0	0	0	0	0	0	0
Sweden 2	7e-05	6.7e-05	6.9e-05	7.2e-05	5.3e-05	5.4e-05	3.9e-05	9.8e-05	9.2e-05	9.4e-05	9.4e-05	0.00012	0.0001	0.000111	0.000107	0.000106	8.1e-05	7.9e-05	8e-05	8.7e-05	9.4e-05	8.7e-05	6.9e-05	5.8e-05	9.9e-05	0.000116	8.5e-05	8.4e-05	9e-05	0.000104	-	0	0	0	0	0	0	0	0	0	0
Italy	5.5e-05	6.2e-05	4.4e-05	5.6e-05	6.3e-05	7.8e-05	6.8e-05	8.8e-05	8.2e-05	8.4e-05	8.4e-05	0.000117	8.8e-05	0.000101	9.7e-05	9.8e-05	6.9e-05	6e-05	6.9e-05	7.5e-05	8.2e-05	7.3e-05	5.4e-05	4.2e-05	6.6e-05	9e-05	7.7e-05	8.3e-05	9.7e-05	0.000164	7.9e-05	-	0	0	0	0	0	0	0	0	0
Greece	9.6e-05	0.000103	8.8e-05	9.8e-05	0.000103	0.000118	0.000107	0.000129	0.000122	0.000124	0.000124	0.000157	0.000128	0.000138	0.000135	0.000138	0.00011	0.000102	0.00011	0.000115	0.000122	0.000114	5.7e-05	5.9e-05	3e-05	5.1e-05	7e-05	7.7e-05	9.4e-05	0.000169	0.000102	5.1e-05	-	0	0	0	0	0	0	0	0
Albania & Greece	0.000149	0.000154	0.000141	0.000151	0.000154	0.000168	0.000157	0.000179	0.000173	0.000175	0.000175	0.000207	0.000178	0.000187	0.000185	0.000188	0.000163	0.000156	0.000162	0.000167	0.000173	0.000167	0.000112	0.000115	6.9e-05	7.2e-05	0.000114	0.000116	0.000131	0.000201	0.000154	0.000108	6.4e-05	-	0	0	0	0	0	0	0
Turkey	8.5e-05	9.2e-05	7.5e-05	8.7e-05	9.3e-05	0.000107	9.7e-05	0.000118	0.000112	0.000114	0.000114	0.000146	0.000118	0.000129	0.000125	0.000128	0.0001	9e-05	0.0001	0.000105	0.000112	0.000103	5.5e-05	5.5e-05	5.4e-05	7.8e-05	7.5e-05	8.1e-05	9.5e-05	0.000166	9.5e-05	3.5e-05	3.7e-05	9.6e-05	-	0	0	0	0	0	0
Cyprus	0.000104	0.000111	9.5e-05	0.000106	0.000113	0.000126	0.000118	0.000135	0.000129	0.000131	0.000132	0.000164	0.000134	0.000144	0.000142	0.000145	0.000117	0.000108	0.000117	0.000123	0.000129	0.000121	8.3e-05	8.3e-05	7.8e-05	0.0001	9.5e-05	0.000101	0.000114	0.000179	0.000118	5.5e-05	6.3e-05	0.000115	4.3e-05	-	0	0	0	0	0
Portugal	5e-05	5.7e-05	4.2e-05	5.2e-05	6.1e-05	7.1e-05	6.6e-05	7.8e-05	7.2e-05	7.4e-05	7.4e-05	0.000107	7.8e-05	8.9e-05	8.6e-05	8.8e-05	6e-05	5.2e-05	6.1e-05	6.5e-05	7.2e-05	6.4e-05	6.9e-05	5.5e-05	8.7e-05	0.000109	9.1e-05	9.7e-05	0.000107	0.000163	8.1e-05	3.7e-05	8e-05	0.000133	6.8e-05	8.3e-05	-	0	0	0	0
Spain	4.8e-05	5.5e-05	3.9e-05	4.9e-05	6e-05	7e-05	6.6e-05	7.7e-05	7e-05	7.3e-05	7.3e-05	0.000105	7.6e-05	8.8e-05	8.4e-05	8.6e-05	5.8e-05	5e-05	5.8e-05	6.3e-05	7e-05	6.2e-05	7.2e-05	5.8e-05	9e-05	0.000112	9.4e-05	0.0001	0.000109	0.000165	8.3e-05	3.7e-05	8.2e-05	0.000136	7e-05	8.5e-05	1.5e-05	-	0	0	0
France & Switz.	2.8e-05	3.6e-05	1.4e-05	2.9e-05	4e-05	5.4e-05	4.8e-05	6.5e-05	5.8e-05	6e-05	6e-05	9.4e-05	6.8e-05	8.3e-05	7.8e-05	7.4e-05	4.3e-05	3.4e-05	4.4e-05	5e-05	5.9e-05	4.8e-05	6.1e-05	4.5e-05	8.2e-05	0.000104	8.5e-05	9.1e-05	0.000101	0.00016	7.2e-05	3.1e-05	7.8e-05	0.000131	6.5e-05	8.4e-05	3.2e-05	2.9e-05	-	0	0
Mixed	0.000116	0.000119	0.000111	0.000118	0.000119	0.000131	0.000122	0.000143	0.000137	0.000139	0.000139	0.000171	0.000142	0.000151	0.000149	0.000152	0.000127	0.000122	0.000127	0.000131	0.000137	0.000131	9.9e-05	0.000101	0.000109	0.000116	0.0001	0.000102	0.00011	0.000163	0.000119	0.000107	0.000112	0.000141	0.000106	0.000115	0.000108	0.00011	0.000109	-	0
Malta	0.000164	0.00017	0.000157	0.000166	0.000173	0.000183	0.000178	0.000187	0.000183	0.000184	0.000185	0.000215	0.000186	0.000194	0.000192	0.000197	0.000173	0.000167	0.000173	0.000177	0.000182	0.000177	0.000153	0.000153	0.000154	0.000167	0.000158	0.00016	0.000171	0.000222	0.000177	0.000144	0.000153	0.000188	0.000146	0.00015	0.000143	0.000145	0.000149	0.000166	-
